# Supplementary material for: The Transcription Factor Nrf2 Mediates the Effects of Antrodia camphorata Extract on Neuropathological Changes in a Mouse Model of Parkinson’s Disease
Source: Int J Mol Sci. 2023 May 25;24(11):9250. doi: 10.3390/ijms24119250 (PMC10252478; doi:10.3390/ijms24119250)
Supplement: Supplementary file 1 [file ijms-24-09250-s001.zip]

Archive with 1 entries (1 files):
- ijms-2384411-supplementary.pdf
